# Supplementary material for: The Virtual Neurologic Exam: Instructional Videos and Guidance for the COVID-19 Era
Source: Can J Neurol Sci. 2020 May 21:1–6. doi: 10.1017/cjn.2020.96 (PMC7347716; doi:10.1017/cjn.2020.96)
Supplement: Supplementary file 1 [file S0317167120000967sup001.zip]

Archive with 6 entries (6 files):
- S0317167120000967supp001.mov
- S0317167120000967supp002.mov
- S0317167120000967supp003.mov
- S0317167120000967supp004.mov
- S0317167120000967supp005.mov
- S0317167120000967supp006.mov
